# Supplementary material for: Dynamic Microstructure Assembly Driven by Lysinibacillus sp. LF-N1 and Penicillium oxalicum DH-1 Inoculants Corresponds to Composting Performance
Source: Microorganisms. 2022 Mar 25;10(4):709. doi: 10.3390/microorganisms10040709 (PMC9028265; doi:10.3390/microorganisms10040709)
Supplement: Supplementary file 1 [file microorganisms-10-00709-s001.zip]

Archive with 1 entries (1 files):
- microorganisms-1632020-supplementary.pdf
